# Supplementary material for: Microbiome–Metabolome Crosstalk as a Driver of COVID-19 Severity
Source: Med Sci (Basel). 2026 Feb 17;14(1):97. doi: 10.3390/medsci14010097 (PMC12921900; doi:10.3390/medsci14010097)
Supplement: Supplementary file 1 [file medsci-14-00097-s001.zip]

Archive with 4 entries (3 files):
- medsci-4114636-supplementary/
- medsci-4114636-supplementary/metabolomic_statistical_raw_data.rar
- medsci-4114636-supplementary/microbiota_statistical_raw_data.rar
- medsci-4114636-supplementary/Supplementary material.pdf
